# Supplementary material for: Too Late to Reverse: An Atypical Postpartum Case of Acute Necrotizing Pancreatitis with Refractory ARDS Despite ECMO Support
Source: Life (Basel). 2025 Aug 26;15(9):1347. doi: 10.3390/life15091347 (PMC12471077; doi:10.3390/life15091347)
Supplement: Supplementary file 1 [file life-15-01347-s001.zip]

Archive with 1 entries (1 files):
- life-3831582-supplementary.pdf
